# Supplementary material for: Construction of 5-(Alkylamino)-6-aryl/alkylpyrazine-2,3-dicarbonitriles via the One-Pot Reaction of Alkyl Isocyanides with Aryl/Alkyl Carbonyl Chlorides and Diaminomaleonitrile: Fluorescence and Antimicrobial Activity Evaluation
Source: Molecules. 2022 Nov 27;27(23):8278. doi: 10.3390/molecules27238278 (PMC9736637; doi:10.3390/molecules27238278)
Supplement: Supplementary file 1 [file molecules-27-08278-s001.zip]

Archive with 1 entries (1 files):
- molecules-2017817-supplementary.pdf
